# Supplementary material for: Implementation of a study to examine the persistence of Ebola virus in the body fluids of Ebola virus disease survivors in Sierra Leone: Methodology and lessons learned
Source: PLoS Negl Trop Dis. 2017 Sep 11;11(9):e0005723. doi: 10.1371/journal.pntd.0005723 (PMC5593174; doi:10.1371/journal.pntd.0005723)
Supplement: S3 Table — ETU; Ebola treatment unit, EVD; Ebola virus disease, HIV; human immunodeficiency virus, ICF; informed consent form, ICH-GCP; International Conference on Harmonisation-Good Clinical Practice, IPC; Infection prevention control, MOHS; Ministry of Health and Sanitation, PPE; Personal protective equipment, Q&A; Question and Answers, SOPs; Standard operating procedures, UK; United Kingdom. (XLSX) [file pntd.0005723.s004.xlsx]

## Sheet: Sheet1
Training Log (MH34 Site)
Date	Phase of Study	Type of Training	Training Tools	Audience (staff roles)	Number of Trainers	Number of Participants
13 to 15 May 2015	First	Three day Intensive Initial First Phase of Study Training (see below for details)	All study tools (protocol, SOPs, complete mock participant file)	All study staff	8	18
13 May 2105 (Part 1)		Training of Trainers Review of: Protocol, training package and role of each trainer	Powerpoint presentations, Q&A sessions, Protocol, all study tools including SOPs, logs, scripts and complete mock participant files	Senior National staff and international study staff	5	8
		Topics: Recruitment, Counselling (including ethical and confidentiality issues), Questionnaire and Participant Management, Data Management, Specimen Collection and IPC
14 May 2015 (Part 2)		EVD Clinical Survivor Issues	Powerpoint, Q&A sessions	All study staff	8	14
		Overview of the Study Protocol	Protocol
		Study Participants, Recruitment and Enrolment and Community Engagement	Powerpoint, SOPs, logs, talking points, Q&A sessions
		Clinical Management of Study Participants	Powerpoint, Q&A sessions
		Overview: Process of Data Collection, Responsible Staff and Study Instruments	ICF, questionnaires, forms, logs, SOPs
		Ethical Consideration and Confidentiality	Powerpoint, Q&A sessions
		Data Management	Mock participant files, specimen labels, specimen 'line list'
		Counselling	Counselling scripts, talking points, SOPs, mock participant files
		Overview: Infection Prevention and Control (IPC)	SOPs, logs
		Overview: Specimen Collection	Powerpoint, SOPs, Q&A sessions
15 May 2015 (Part 3)	First	Informed Consent	SOP, ICF, ICF talking points	Nurses	1	3
		Questionnaire	Questionnaires, mock participant file
		Registration and Establishing Eligibility	SOP, log books,	Receptionist	1	1
		Disbursing Reimbursements	SOP, finance forms
		Pre- and Post-test EVD Counselling	Counselling scripts and talking points	Counsellors	3	2
		HIV Pre- and Post-Test Counselling	SOPs	Counsellors	3	2
		IPC and Specimen Collection	SOPs, mock participant file, logs, specimen labels and collection equipment, specimen 'line list'	Lab techs	1	2
		Specimen Packaging and Transport	SOPs, logs	Lab techs	1	2
		IPC: PPE, Cleaning, Disinfection and Waste Management	SOPs, logs	Hygienists	1	2
		Data Entry and Management	SOPs, mock participant files	Research Assistant	2	1
25 to 29 May 2015		EVD Risk Reduction Behavioural Counselling	Pre-test counselling, delivery of results, post-test counselling	Counsellors	1	2
2015-05-26		Shipping of Category A (Infectious Substance Affecting Humans) and Category B (Biological Substance)	Handling/offering for transportation of dangerous goods	Lab technician	2	2
2015-05-28		ICH Good Clinical Practice (GCP) guideline	Online course	Lab technician, Nurses, Receptionist, Research Assistant, Counsellors	6	6
01 to 05 Jun 2015		Refresher Training: HIV Testing & Counselling	HIV pre- and Post-test counselling SOPs	Counsellors, Nurses	3	4
2015-06-06		Introduction to Clinical Research	Clinical research guidelines	Nurse	1	1
2015-07-24	First	Retraining: HIV counselling	Pre and Post-test counselling scripts	Counsellors, nurses, receptionist, Research Assistant	2	6
2015-08-19		Refresher training: Reviewing Questionnaires for Accuracy and Completeness before Data Entry	Questionnaires	Receptionist, Research Assistant	1	2
2015-08-21		Refresher Training: Specimen Collection and Packaging	Specimen Collection and Packaging SOPs	Lab technicians	4	2
2015-08-26		Refresher Training: Questionnaire	Questionnaires	Nurses	1	3
2015-08-31		New Staff Training	All study SOPs	All study staff	8	14
2015-09-28	Second	SOPs for Counselling Scripts	Pre and Post-test counselling scripts	Counsellors	1	1
2015-09-28		Specimen Collection Flow and Procedures	Specimen collection SOPs	All study staff	1	8
2015-09-28		Questionnaire	Questionnaires	Nurses, Receptionist, Research Assistant	1	6
2015-09-29		Participant Recruitment	SOPs, Talking Points, On-the-job training	Community Liaison Officers	2	2
2015-09-29		Participant Registration Procedures	Registration log book	Receptionists	1	2
2015-09-30		PPE and Specimen Collection	PPE donning and doffing SOPs	Nurses	2	5
2015-10-14	First	Update to Behavioural Counselling Scripts (Following case of EVD meningitis in UK)	Pre and Post-test counselling scripts	Counsellors	1	1
2015-10-20	Second	Behavioural Counselling Scripts	Behavioural Counselling Package (160 pages)	Counsellors, Nurses	1	4
2015-10-21		IPC: PPE, Cleaning, Disinfection and Waste Management	SOPs, logs	All study staff	5	7
2015-10-23		Study Topics Training	Jeopardy-style game on Powerpoint	All study staff	1	13
2015-10-23	Second	All staff briefing on Rationale for Second Phase of Study and Preliminary Results from First Phase of Study	Powerpoint presentation Q&A session	All study staff	1	15
2015-11-02		Specimen Collection Review	Sample collection SOPs	Lab technicians, Hygienists	2	3
2015-11-02		Questionnaire Review and Study Participant Interviews	Study questionnaire, checklist	Nurses, Research Assistant, Receptionist	1	6
2015-11-02		Counselling Training	Counselling scripts, talking points, SOPs, mock participant files	Counsellors	2	2
2015-11-02		Q&A on Second Phase of Study Topics and First Phase of Study Results Update	Powerpoint presentation	All study staff	1	12
2015-11-04		ICF Talking Points	Informed consent form, talking points	Receptionist, Nurses	2	3
2015-11-05		ICF Talking Points	Informed consent form, talking points	Receptionist, Nurses, Research Assistant	1	5
2015-11-05		PPE and Specimen Collection	SOPs, logs, specimen collection equipment	Nurses	1	1
2015-11-09		Data Entry and Updating Participant Files	Mock Participant files, specimen labels,	Research Assistant, Receptionist	2	2
2015-11-10		Counselling Training	Counselling scripts	Counsellors	4	2
2015-11-10		Baseline Questionnaire	Baseline questionnaire, Checklist	Nurses, Research Assistant, Receptionist	2	5
2015-11-13		Positive Results Scenarios for All Body Fluids and Breast Milk (with a focus on Intimate Partner Violence)	Powerpoint Presentation, SOP	Counsellors, CLOs, and Nurses	3	7
2015-11-20		Positive Results Scenarios for All Body Fluids and Breast Milk	Powerpoint Presentation	All study staff	2	10
2015-12-02	Second	Nutrition for Infants, Pregnant and Lactating Women; Including Breastfeeding and EVD Messaging	MOHS Information sheet	Nurses, Counsellors	2	7
2015-12-08		Logistics and Supply Chain Management: Study Inventory	Presentation, Q&A session	International staff, senior national staff, receptionist	1	9
2016-01-16		ETU Records: Data Extraction Training	ETU data extraction form	Data Surveillance Officers	3	4
2016-02-22		Part 1: Introduction of Newly Formatted Study Forms (questionnaires, check lists)	Revised study forms	Nurses, Receptionist, Research Assistant	2	5
2016-02-23		Part 2: Introduction of Newly Formatted Study Forms (questionnaires, check lists)	Revised study forms	Nurses, Receptionist, Research Assistant	2	5
2016-04-05		Replacement Hygienist training: IPC (Cleaning, Disinfection and Waste Management)	SOPs, logs	Hygienists, New Study Coordinator	1	3
